# Supplementary material for: Ion- and water-binding sites inside an occluded hourglass pore of a trimeric intracellular cation (TRIC) channel
Source: BMC Biol. 2017 Apr 22;15:31. doi: 10.1186/s12915-017-0372-8 (PMC5401562; doi:10.1186/s12915-017-0372-8)
Supplement: Supplementary file 11 — Supporting data for Fig. 2 and 5e–g. (XLSX 19 kb) [file 12915_2017_372_MOESM11_ESM.xlsx]

## Sheet: WT ASYMMETRICAL KCl vs NaCl
Potential	Amplitude (pA)
	Patch No.1	Patch No.2	Patch No.3	Patch No.4	Patch No.5	Mean±s.e.m.
-60mV	-9.3531	-9.9769	-8.6349	-10.6408	-10.6663	-9.8544±0.3893
-40mV	-5.7025	-6.5077	-6.5704	-7.1814	-8.1009	-6.8126±0.3987
-20mV	-3.043	-3.7022	-4.06	-4.92086	-3.67732	-3.8807±0.3073
20mV	2.06226	3.38954	2.84899	3.01711	2.8662	2.8368±0.2167
40mV	4.38684	4.65115	4.71963	5.36412	7.23174	5.2707±0.5159
60mV	6.72731	8.11489	7.92368	8.55603	8.90752	8.0459±0.3716

## Sheet: WT ASYMMETRICAL CaCl2
Potential	Amplitude (pA)
	Patch No.1	Patch No.2	Patch No.3	Patch No.4	Mean±s.e.m.
-60mV	-10.2408	-11.1356	-10.6949	-10.3614	-10.6082±0.2003
-40mV	-6.5497	-6.0234	-7.36912	-8.21673	-7.0397±0.4802
-20mV	NONE	-3.0113	-4.0516	-3.35598	-3.4730±0.3060
20mV	3.62494	3.12449	3.51221	3.89334	3.5388±0.1596
40mV	6.58253	7.03828	7.04686	7.39416	7.0155±0.1664
60mV	11.5588	9.57503	10.5336	10.4291	10.5241±0.4063

## Sheet: WT ASYMMETRICAL MgCl2
Potential	Amplitude (pA)
	Patch No.1	Patch No.2	Patch No.3	Mean±s.e.m.
-60mV	-10.5981	-11.21	-10.0017	-10.6033±0.3488
-40mV	-6.21444	-6.65254	-7.03495	-6.6340±0.2370
-20mV	-3.18798	-3.07757	-2.85517	-3.0402±0.0979
20mV	3.72159	3.45332	3.10842	3.4278±0.1775
40mV	6.42647	6.54703	6.99793	6.6571±0.1739
60mV	9.83395	10.2131	10.6484	10.2318±0.2353

## Sheet: F104A ASYMMETRICAL KCl vs NaCl
Potential	Amplitude (pA)
	Patch No.1	Patch No.2	Patch No.3	Patch No.4	Patch No.5	Mean±s.e.m.
-60mV	-8.52408	-9.40342	-8.80263	-9.35029	-8.94064	-9.0042±0.1665
-40mV	-6.24477	-6.77519	-7.10565	-6.34749	-6.4921	-6.59304±0.1562
-20mV	-3.22297	NONE	-3.08454	NONE	-3.391	-3.2328±0.0886
20mV	2.79021	2.74321	2.86082	3.19481	3.82672	3.0832±0.2020
40mV	6.36583	5.53115	4.89951	4.425	NONE	5.3054±0.4199
60mV	8.57317	8.8051	8.87274	9.16185	8.20333	8.7232±0.1604

## Sheet: F104A ASYMMETRICAL CaCl2
Potential	Amplitude (pA)
	Patch No.1	Patch No.2	Patch No.3	Patch No.4	Patch No.5	Mean±s.e.m.
-60mV	-11.5192	-10.792	-11.549	-11.749	-11.5071	-11.4233±0.1638
-40mV	-7.75454	-8.29802	-8.86367	-8.58284	-8.57876	-8.4156±0.1879
-20mV	-4.76899	-5.20239	-4.74765	-5.05056	-4.92332	-4.9386±0.0859
20mV	4.90832	5.40584	5.34195	5.09496	4.94862	5.1399±0.1009
40mV	8.14885	7.82583	8.00234	8.00791	8.37902	8.0728±0.0921
60mV	11.1988	11.5935	11.5571	11.3434	11.4662	11.4318±0.0725

## Sheet: Open Probability (Fig.5e)
	Open Probability (NPo)
	Patch No.1	Patch No.2	Patch No.3	Patch No.4	Patch No.5	Mean±s.e.m.
WT	1.77629	0.069582	0.825095	0.871986	0.075766	0.7237±0.3153
Y153A	4.32276	1.21862	1.50048			2.3473±0.9911

## Sheet: Dwell Time (Fig.5f&g)
Open state (O1)
		Patch No.1	Patch No.2	Patch No.3	Patch No.4	Patch No.5	Mean±s.e.m.
WT	t1	3.54926	1.54962	2.0451	4.30288	1.26957	2.5433±0.5902
	t2	43.6013	NONE	48.102	55.0605	NONE	48.9213±3.3333
Y153A	t1	7.88402	11.3708	11.3332			10.1960±1.1561
	t2	104.92	245.731	202.094			184.2484±41.6165
Close state
	tc
	Patch No.1	Patch No.2	Patch No.3	Patch No.4	Patch No.5	Mean±s.e.m.
WT	49.1216	94.8088	112.593	166.434	117.265	108.0447±18.9238
Y153A	68.9617	61.2531	118.89			83.0349±18.0657
